# Supplementary material for: Laser writing of metal-oxide doped graphene films for tunable sensor applications
Source: Nanoscale Adv. 2024 Dec 10;7(3):766–83. doi: 10.1039/d4na00463a (PMC11632522; doi:10.1039/d4na00463a)
Supplement: NA-007-D4NA00463A-s001 [file NA-007-D4NA00463A-s001.txt]

File Name : figure s1 nov 6 2024.tif

Caption : fig. s1: fldw of lig production, laser writing overview (a) chemical reaction of pi film (b) laser writing patterning and (c) plasma plume effect on pi film.

File Name : figure s2 nov 6 2024.tif

Caption : fig. s2: effect of writing parameters on (a) sheet resistance (b) film width and (c) porosity of graphene films.

File Name : figure s3 nov 6 2024.tif

Caption : fig. s3: effect of laser energy density on sheet resistance of functionalized lig with (a) feo<sub>x</sub>, (b) zno<sub>x</sub>, and (c) cuo<sub>x</sub>.

File Name : figure s4 nov 6 2024.tif

Caption : fig. s4: python code output after using the shapelet-based algorithm.

File Name : figure s5 nov 6 2024.tif

Caption : fig. s5: shapelets code output (a) shapelet-based characterization of lig/mo<sub>x</sub>  films. (b) laser energy density vs. crumpling characteristics of lig/cuo<sub>x</sub> films (c) laser energy density vs. crumpling characteristics of lig/feo<sub>x</sub> films (d) laser energy density vs. crumpling characteristics of lig/zno<sub>x</sub> films.
